# Supplementary material for: Modeling supply chain viability and adaptation against underload cascading failure during the COVID-19 pandemic
Source: Nonlinear Dyn. 2022 Aug 21;110(3):2931–47. doi: 10.1007/s11071-022-07741-8 (PMC9392865; doi:10.1007/s11071-022-07741-8)
Supplement: Supplementary file 1 — (csv 9 KB) [file 11071_2022_7741_MOESM1_ESM.csv]

Dataset description: This .csv file lists the revenue growth of 249 companies located in Warp Knitting Industrial Zone (WKIZ)	Northeast Zhejiang Province	China from Jan. to Dec. 2020. The company names are anonymized and the annual revenues are normalized according to the maximum company.
No.	Anonymized Name	Category	Normalized Annual Revenue	Annual Revenue Growth Rate
1	WCGYL	Trading (Fiber)	1	4.60%
2	MSD	Fiber Supplier	0.8124	15.20%
3	GLGF	Fiber Supplier	0.3716	-28.90%
4	CRD	Dyeing	0.292	54.60%
5	JNJCK	Trading (Finished Products)	0.2411	-31.40%
6	HYMY	Trading (Finished Products)	0.2138	35.70%
7	XCL	Trading (Finished Products)	0.2075	-19.00%
8	YLW	Fiber Supplier	0.2066	7.00%
9	YLXCL	Fiber Supplier	0.2031	-20.00%
10	RLDFZ	Trading (Finished Products)	0.184	-6.00%
11	CDJB	Weaving & Dyeing	0.18	-12.80%
12	BFBY	Weaving & Dyeing	0.1769	-24.30%
13	AMMY	Trading (Finished Products)	0.163	5.30%
14	HLHX	Fiber Supplier	0.1447	-21.20%
15	NZZZ	Weaving	0.1404	-33.00%
16	SLFZ	Weaving	0.1243	29.50%
17	HCFZ	Weaving	0.1231	-13.00%
18	HFFZ	Weaving	0.1197	-3.50%
19	SXJB	Weaving	0.1194	-20.90%
20	JDMC	Fiber Supplier	0.1166	-3.60%
21	OSD	Weaving & Dyeing	0.116	-2.40%
22	CSJB	Weaving & Dyeing	0.1141	-21.10%
23	HSD	Fiber Supplier	0.107	3.40%
24	XNFZ	Clothing	0.1014	-36.70%
25	STL	Fiber Supplier	0.0983	-11.90%
26	SLRZ	Dyeing	0.0902	-6.20%
27	JUBJB	Weaving & Dyeing	0.0876	-18.50%
28	GYBY	Finishing	0.0873	-30.70%
29	WFADT	Weaving & Dyeing & Finishing	0.0854	-17.20%
30	DYJB	Weaving	0.0824	14.40%
31	TXBY	Finishing	0.0799	-39.30%
32	ZSHX	Trading (Fiber)	0.0792	-52.80%
33	GDGF	Weaving & Finishing	0.0792	-13.40%
34	LHSY	Finishing	0.0791	88.70%
35	MGFS	Trading (Clothes)	0.0791	-8.30%
36	ZLYR	Dyeing	0.0786	-10.70%
37	BYXCL	Fiber Supplier & Finishing	0.0771	-20.00%
38	HYUJB	Weaving	0.0771	-4.00%
39	ZSMY	Trading (Finished Products)	0.0754	-35.10%
40	HXHX	Trading (Fiber)	0.0734	-43.90%
41	CLXCL	Fiber Supplier	0.0734	-30.30%
42	TLZW	Weaving & Finishing	0.0733	-4.70%
43	JDGF	Weaving & Finishing	0.0699	-25.50%
44	CAYJB	Weaving & Finishing	0.068	-14.90%
45	HFZF	Finishing	0.0654	-11.80%
46	WELJB	Finishing	0.0646	-27.20%
47	CRDFH	Finishing	0.0613	-24.50%
48	SIYFZ	Finishing	0.0589	17.00%
49	YTZF	Trading (Finished Products)	0.0589	49.20%
50	YLGM	Trading (Finished Products)	0.0586	-29.10%
51	HADJB	Weaving	0.0582	-17.90%
52	AXFZ	Finishing	0.0576	-9.40%
53	BLS	Dyeing	0.0554	-12.30%
54	BCXCL	Finishing	0.055	15.50%
55	SYD	Fiber Supplier & Finishing	0.0539	-11.40%
56	LHEZZ	Weaving	0.0536	89.90%
57	WJFZ	Finishing	0.0535	-0.20%
58	XYDJB	Finishing	0.0529	-26.20%
59	YHSY	Finishing	0.0526	43.60%
60	TDJB	Finishing	0.0521	-13.30%
61	HOSJCK	Trading (Finished Products)	0.0514	14.90%
62	SDN	Finishing	0.0513	-25.20%
63	CEYJB	Finishing	0.049	-17.60%
64	HSHG	Trading (Fiber)	0.0489	-24.40%
65	JIBJB	Finishing	0.0488	-10.50%
66	CUYJB	Finishing	0.048	0.50%
67	HYXCL	Fiber Supplier & Finishing	0.0473	5.10%
68	CSHX	Fiber Supplier	0.047	-16.00%
69	JPHX	Trading (Fiber)	0.0454	53.10%
70	JDFZ	Weaving	0.0449	26.30%
71	OSDRZ	Dyeing	0.0434	0.60%
72	DQZF	Finishing	0.0432	-23.00%
73	JDUBY	Weaving	0.0431	-31.40%
74	MLZZ	Weaving & Finishing	0.042	13.10%
75	LDAJB	Finishing	0.041	12.20%
76	ZHJB	Weaving & Dyeing	0.0402	8.30%
77	LJFZ	Fiber Supplier & Finishing	0.0399	N/A
78	BXBY	Finishing	0.0397	29.00%
79	SKY	Fiber Supplier	0.0388	-25.50%
80	CYXCL	Finishing	0.0387	-12.00%
81	ZHFZ	Weaving	0.0383	4.20%
82	MXJCK	Trading (Finished Products)	0.0381	5.70%
83	CDXCL	Fiber Supplier	0.0379	10.20%
84	YSXCL	Finishing	0.0373	-22.70%
85	HAYFZ	Weaving	0.0372	-15.20%
86	JFEXCL	Fiber Supplier	0.0364	-5.10%
87	WLD	Finishing	0.0357	12.60%
88	FTFZ	Weaving & Finishing	0.0344	21.40%
89	XYD	Trading (Finished Products)	0.0338	-35.70%
90	WEDJB	Weaving	0.0338	30.30%
91	DFH	Trading (Finished Products)	0.0338	-22.60%
92	HXZF	Weaving	0.0335	-14.00%
93	JQWZ	Trading (Fiber)	0.0329	1.30%
94	TGXCL	Finishing	0.0328	-21.50%
95	CXJB	Finishing	0.0316	-2.10%
96	HESJB	Finishing	0.0313	-29.70%
97	HSXCL	Finishing	0.0301	-20.40%
98	DCJB	Fiber Supplier & Weaving	0.0301	-39.70%
99	LHJB	Weaving	0.0299	2.50%
100	SLBY	Finishing	0.0299	12.30%
101	YIFJB	Weaving	0.0299	76.50%
102	HLD	Clothing	0.0299	-33.30%
103	JSJB	Weaving & Finishing	0.0292	-7.10%
104	KMJ	Finishing	0.0289	0.10%
105	KXXCL	Weaving	0.0286	42.70%
106	YAFJB	Finishing	0.0277	-5.90%
107	RQXCL	Finishing	0.0272	-28.00%
108	OYD	Finishing	0.0272	-2.70%
109	YND	Trading (Finished Products)	0.0259	4.80%
110	DLF	Finishing	0.0259	27.60%
111	ZDJB	Finishing	0.0257	-12.80%
112	JPFZ	Fiber Supplier & Weaving	0.0257	-7.70%
113	HCHX	Trading (Fiber)	0.0256	-40.40%
114	OTFZ	Weaving & Finishing	0.0255	-21.00%
115	YODJB	Finishing	0.0249	-27.30%
116	WALJB	Weaving & Finishing	0.0248	-8.00%
117	DAFZ	Trading (Finished Products & Clothes)	0.0246	-21.20%
118	ATSBY	Finishing	0.0236	5.60%
119	RXMR	Weaving	0.0233	11.10%
120	QSJB	Finishing	0.0232	-13.40%
121	NHMY	Trading (Fiber & Finished Products)	0.0232	4.40%
122	SNFS	Clothing	0.023	-12.50%
123	FDFZ	Trading (Finished Products)	0.023	38.00%
124	HLDSM	Trading (Finished Products)	0.0228	-12.50%
125	LWFZ	Trading (Finished Products)	0.0224	22.90%
126	HJXCL	Finishing	0.022	-28.40%
127	THJB	Finishing	0.022	-24.70%
128	HCEJB	Finishing	0.022	-14.80%
129	FSD	Weaving & Finishing	0.0216	-7.00%
130	MLFZ	Finishing	0.0215	22.40%
131	XHJCK	Trading (Finished Products)	0.0215	-27.00%
132	LDUJB	Finishing	0.0212	-33.80%
133	XHMY	Trading (Finished Products)	0.0212	8.10%
134	RMFZ	Finishing	0.0212	9.40%
135	JDHX	Fiber Supplier	0.0207	16.20%
136	FYFZ	Finishing	0.0206	-26.30%
137	TDZZ	Weaving	0.0205	-18.70%
138	KYZY	Clothing	0.0203	27.80%
139	HHFZ	Finishing	0.0202	62.00%
140	YXJB	Finishing & Clothing	0.0199	-21.90%
141	MKJB	Weaving & Finishing	0.0199	-19.90%
142	SIDJB	Weaving	0.0198	-15.00%
143	MYFZ	Fiber Supplier & Finishing	0.0198	-27.50%
144	LJXCL	Finishing	0.0197	-1.10%
145	LLXCL	Fiber Supplier & Finishing	0.0195	13.60%
146	SDL	Finishing	0.0194	-16.60%
147	MLHX	Fiber Supplier	0.0194	-15.20%
148	JLM	Finishing	0.0192	-9.20%
149	HASJCK	Trading (Finished Products)	0.019	-21.30%
150	XWBY	Finishing	0.019	-15.10%
151	MSFZ	Dyeing	0.0188	3.80%
152	YYFZ	Dyeing	0.0185	4.80%
153	RSXCL	Fiber Supplier	0.0183	31.60%
154	HATJB	Finishing	0.018	-8.20%
155	JYXCL	Weaving & Finishing	0.0179	12.00%
156	XUYJB	Finishing	0.0178	31.90%
157	SMNZZ	Clothing	0.0177	-21.50%
158	YSFZ	Finishing	0.0177	-18.20%
159	JTZF	Trading (Finished Products)	0.0176	-18.70%
160	ZXXCL	Finishing	0.0171	-17.10%
161	FXFZ	Finishing	0.017	7.70%
162	JMD	Fiber Supplier & Finishing	0.0169	-11.50%
163	HCUJB	Weaving & Finishing	0.0168	-1.40%
164	HLJB	Finishing	0.0167	-17.40%
165	DHM	Finishing	0.0167	-7.30%
166	OLFZ	Finishing	0.0166	20.30%
167	XYDZZ	Weaving	0.0161	-3.50%
168	SZFS	Clothing	0.0161	-30.30%
169	CLXCL	Fiber Supplier & Finishing	0.0161	-5.40%
170	SEDJB	Weaving	0.016	-8.80%
171	SXDJB	Finishing	0.0159	-10.90%
172	HASJB	Finishing	0.0158	-35.50%
173	LXJB	Weaving & Finishing	0.0157	2.70%
174	HUTJB	Finishing	0.0156	-1.90%
175	GEDFZ	Weaving & Finishing	0.0153	N/A
176	JXFZ	Finishing	0.0153	8.60%
177	ZJJP	Clothing	0.0152	-54.40%
178	CZJB	Weaving & Finishing	0.015	-18.60%
179	SDWJB	Finishing	0.0149	-27.90%
180	JHZJ	Clothing	0.0148	-32.90%
181	HDZJ	Trading (Finished Products)	0.0148	-74.80%
182	HXZJ	Trading (Finished Products)	0.0147	-15.70%
183	JDABY	Finishing & Clothing	0.0145	-3.40%
184	XYMR	Dyeing	0.0144	9.00%
185	TKS	Trading (Finished Products)	0.0139	-32.30%
186	LHAZZ	Weaving	0.0139	-8.20%
187	XIYJB	Finishing	0.0139	-21.70%
188	ZYDJB	Weaving	0.0139	-44.90%
189	JLJB	Weaving & Dyeing	0.0137	-67.40%
190	DYSY	Finishing	0.0135	-24.10%
191	YTZZ	Weaving	0.0135	-30.80%
192	JFAXCL	Fiber Supplier & Finishing	0.0135	-5.80%
193	NBXCL	Finishing	0.0133	10.60%
194	FDXXW	Fiber Supplier	0.0133	-43.20%
195	JDLJB	Finishing	0.0131	-26.10%
196	SEYFZ	Dyeing & Finishing	0.0131	17.80%
197	FDJB	Finishing	0.013	0.50%
198	LXXCL	Finishing & Clothing	0.013	-16.50%
199	SHDJB	Weaving & Finishing	0.0128	-9.20%
200	FSZZ	Finishing	0.0128	-3.40%
201	HJSJ	Trading (Fiber)	0.0128	12.90%
202	OEJFZ	Finishing	0.0128	50.30%
203	AFDGK	Finishing	0.0125	-28.90%
204	HEYFZ	Finishing & Clothing	0.0125	-18.70%
205	CBFZ	Fiber Supplier & Finishing	0.0121	-14.40%
206	WADJB	Finishing & Dyeing	0.0118	-26.40%
207	DCZZ	Weaving & Finishing	0.0116	-36.20%
208	HYIJB	Finishing	0.0116	-8.50%
209	HRZZ	Finishing & Clothing	0.0116	-73.30%
210	XCHX	Fiber Supplier	0.0116	-8.60%
211	JDXS	Trading (Finished Products)	0.0115	-8.80%
212	RFSJ	Trading (Fiber)	0.0112	-18.60%
213	FCJB	Finishing	0.011	-9.30%
214	MXZFZ	Trading (Finished Products)	0.0109	-14.20%
215	WADAJB	Weaving & Finishing	0.0109	-31.10%
216	PTFZ	Finishing	0.0109	4.50%
217	HOYUJB	Finishing	0.0109	-37.20%
218	HNJP	Clothing	0.0107	-24.00%
219	SDKXW	Fiber Supplier	0.0107	22.20%
220	CTXCL	Fiber Supplier	0.0106	-12.20%
221	HEDJB	Weaving	0.0106	44.10%
222	MYDJB	Weaving & Finishing	0.0106	-23.60%
223	WXFZ	Weaving & Finishing	0.0106	-44.30%
224	ZDXCL	Finishing	0.0105	-13.20%
225	JTJB	Finishing & Clothing	0.0105	-13.80%
226	SYJB	Finishing	0.0103	6.50%
227	QLJB	Weaving	0.0103	7.90%
228	ZHJB	Weaving & Finishing	0.0103	-33.40%
229	SFJB	Finishing	0.0101	-12.90%
230	HUSJB	Finishing	0.0096	-36.90%
231	XTXCL	Finishing	0.009	-16.20%
232	BET	Finishing & Dyeing	0.0089	-18.10%
233	QZZZ	Weaving & Finishing	0.0086	-44.40%
234	JXFZ	Fiber Supplier & Weaving & Finishing	0.0086	-40.90%
235	TXJB	Weaving & Finishing	0.0085	0.50%
236	BYXCL	Fiber Supplier & Weaving	0.0083	-32.60%
237	BLJ	Weaving	0.0083	-20.10%
238	XCXCL	Weaving & Finishing	0.0081	-45.70%
239	CYZZ	Weaving	0.008	-37.90%
240	FXYLR	Finishing	0.0074	-19.10%
241	TLMY	Trading (Finished Products)	0.0063	-33.60%
242	HJJCK	Trading (Finished Products)	0.0062	-41.60%
243	FTFH	Dyeing	0.0056	-51.20%
244	JHFZ	Trading (Finished Products)	0.0055	-41.40%
245	YUDJB	Weaving & Finishing	0.0054	-56.80%
246	HYCY	Trading (Finished Products)	0.0047	-72.80%
247	YLTJJ	Clothing	0.0036	-74.60%
248	CCQF	Trading (Finished Products)	0.0006	-40.10%
249	TYJB	Finishing	0.0005	-99.00%
